# Supplementary material for: Immunogenic Domains and Secondary Structure of Escherichia coli Recombinant Secreted Protein Escherichia coli-Secreted Protein B
Source: Front Immunol. 2017 Apr 24;8:477. doi: 10.3389/fimmu.2017.00477 (PMC5402224; doi:10.3389/fimmu.2017.00477)
Supplement: Supplementary file 1 [file Table_1.XLSX]

## Sheet: Peptides
no	syn-plate	plate, well	sequence	to array	name	N-terminus
1	A 1	1A1	AVFESQNKAID	►	EspB_rEspB_peptide 1	acetylated
2	A 2	2A1	ESQNKAIDEKK	►	EspB_rEspB_peptide 2	acetylated
3	A 3	1A2	NKAIDEKKAGA	►	EspB_rEspB_peptide 3	acetylated
4	A 4	2A2	IDEKKAGATAA	►	EspB_rEspB_peptide 4	acetylated
5	A 5	1A3	KKAGATAALIG	►	EspB_rEspB_peptide 5	acetylated
6	A 6	2A3	GATAALIGGAI	►	EspB_rEspB_peptide 6	acetylated
7	A 7	1A4	AALIGGAISSV	►	EspB_rEspB_peptide 7	acetylated
8	A 8	2A4	IGGAISSVLGI	►	EspB_rEspB_peptide 8	acetylated
9	A 9	1A5	AISSVLGILGS	►	EspB_rEspB_peptide 9	acetylated
10	A10	2A5	SVLGILGSFAA	►	EspB_rEspB_peptide 10	acetylated
11	A11	1A6	GILGSFAAINS	►	EspB_rEspB_peptide 11	acetylated
12	A12	2A6	GSFAAINSATK	►	EspB_rEspB_peptide 12	acetylated
13	A13	1A7	AAINSATKGAS	►	EspB_rEspB_peptide 13	acetylated
14	A14	2A7	NSATKGASDIA	►	EspB_rEspB_peptide 14	acetylated
15	A15	1A8	TKGASDIAQQA	►	EspB_rEspB_peptide 15	acetylated
16	A16	2A8	ASDIAQQAAST	►	EspB_rEspB_peptide 16	acetylated
17	A17	1A9	IAQQAASTSAK	►	EspB_rEspB_peptide 17	acetylated
18	A18	2A9	QAASTSAKSIG	►	EspB_rEspB_peptide 18	acetylated
19	A19	1A10	STSAKSIGTAS	►	EspB_rEspB_peptide 19	acetylated
20	A20	2A10	AKSIGTASEAS	►	EspB_rEspB_peptide 20	acetylated
21	A21	1A11	IGTASEASTKV	►	EspB_rEspB_peptide 21	acetylated
22	A22	2A11	ASEASTKVLAK	►	EspB_rEspB_peptide 22	acetylated
23	A23	1A12	ASTKVLAKASE	►	EspB_rEspB_peptide 23	acetylated
24	A24	2A12	KVLAKASESIA	►	EspB_rEspB_peptide 24	acetylated
25	B 1	3A1	AKASESIADAA	►	EspB_rEspB_peptide 25	acetylated
26	B 2	4A1	SESIADAADDA	►	EspB_rEspB_peptide 26	acetylated
27	B 3	3A2	IADAADDAASA	►	EspB_rEspB_peptide 27	acetylated
28	B 4	4A2	AADDAASAMQQ	►	EspB_rEspB_peptide 28	acetylated
29	B 5	3A3	DAASAMQQTIA	►	EspB_rEspB_peptide 29	acetylated
30	B 6	4A3	SAMQQTIATAA	►	EspB_rEspB_peptide 30	acetylated
31	B 7	3A4	QQTIATAAKAA	►	EspB_rEspB_peptide 31	acetylated
32	B 8	4A4	IATAAKAASRT	►	EspB_rEspB_peptide 32	acetylated
33	B 9	3A5	AAKAASRTSGV	►	EspB_rEspB_peptide 33	acetylated
34	B10	4A5	AASRTSGVTDD	►	EspB_rEspB_peptide 34	acetylated
35	B11	3A6	RTSGVTDDVAA	►	EspB_rEspB_peptide 35	acetylated
36	B12	4A6	GVTDDVAASAQ	►	EspB_rEspB_peptide 36	acetylated
37	B13	3A7	DDVAASAQKAS	►	EspB_rEspB_peptide 37	acetylated
38	B14	4A7	AASAQKASQVA	►	EspB_rEspB_peptide 38	acetylated
39	B15	3A8	AQKASQVAEEA	►	EspB_rEspB_peptide 39	acetylated
40	B16	4A8	ASQVAEEAADA	►	EspB_rEspB_peptide 40	acetylated
41	B17	3A9	VAEEAADAAQE	►	EspB_rEspB_peptide 41	acetylated
42	B18	4A9	EAADAAQELAE	►	EspB_rEspB_peptide 42	acetylated
43	B19	3A10	DAAQELAEKAG	►	EspB_rEspB_peptide 43	acetylated
44	B20	4A10	QELAEKAGLLS	►	EspB_rEspB_peptide 44	acetylated
45	B21	3A11	AEKAGLLSRFT	►	EspB_rEspB_peptide 45	acetylated
46	B22	4A11	AGLLSRFTAAA	►	EspB_rEspB_peptide 46	acetylated
47	B23	3A12	LSRFTAAAGRI	►	EspB_rEspB_peptide 47	acetylated
48	B24	4A12	FTAAAGRISGS	►	EspB_rEspB_peptide 48	acetylated
49	C 1	1B1	AAGRISGSTPF	►	EspB_rEspB_peptide 49	acetylated
50	C 2	2B1	RISGSTPFIVV	►	EspB_rEspB_peptide 50	acetylated
51	C 3	1B2	GSTPFIVVTSL	►	EspB_rEspB_peptide 51	acetylated
52	C 4	2B2	PFIVVTSLAEG	►	EspB_rEspB_peptide 52	acetylated
53	C 5	1B3	VVTSLAEGTKT	►	EspB_rEspB_peptide 53	acetylated
54	C 6	2B3	SLAEGTKTLPT	►	EspB_rEspB_peptide 54	acetylated
55	C 7	1B4	EGTKTLPTTIS	►	EspB_rEspB_peptide 55	acetylated
56	C 8	2B4	KTLPTTISESV	►	EspB_rEspB_peptide 56	acetylated
57	C 9	1B5	PTTISESVKSN	►	EspB_rEspB_peptide 57	acetylated
58	C10	2B5	ISESVKSNHDI	►	EspB_rEspB_peptide 58	acetylated
59	C11	1B6	SVKSNHDINEQ	►	EspB_rEspB_peptide 59	acetylated
60	C12	2B6	SNHDINEQRAK	►	EspB_rEspB_peptide 60	acetylated
61	C13	1B7	DINEQRAKSVE	►	EspB_rEspB_peptide 61	acetylated
62	C14	2B7	EQRAKSVENLQ	►	EspB_rEspB_peptide 62	acetylated
63	C15	1B8	AKSVENLQQSN	►	EspB_rEspB_peptide 63	acetylated
64	C16	2B8	VENLQQSNLEN	►	EspB_rEspB_peptide 64	acetylated
65	C17	1B9	LQQSNLENYKQ	►	EspB_rEspB_peptide 65	acetylated
66	C18	2B9	SNLENYKQDVR	►	EspB_rEspB_peptide 66	acetylated
67	C19	1B10	ENYKQDVRRAQ	►	EspB_rEspB_peptide 67	acetylated
68	C20	2B10	KQDVRRAQDDI	►	EspB_rEspB_peptide 68	acetylated
69	C21	1B11	VRRAQDDISSR	►	EspB_rEspB_peptide 69	acetylated
70	C22	2B11	AQDDISSRLRD	►	EspB_rEspB_peptide 70	acetylated
71	C23	1B12	DISSRLRDMTT	►	EspB_rEspB_peptide 71	acetylated
72	C24	2B12	SRLRDMTTTAR	►	EspB_rEspB_peptide 72	acetylated
73	D 1	3B1	RDMTTTARDLT	►	EspB_rEspB_peptide 73	acetylated
74	D 2	4B1	TTTARDLTDLI	►	EspB_rEspB_peptide 74	acetylated
75	D 3	3B2	ARDLTDLINRM	►	EspB_rEspB_peptide 75	acetylated
76	D 4	4B2	LTDLINRMGQA	►	EspB_rEspB_peptide 76	acetylated
77	D 5	3B3	LINRMGQASRL	►	EspB_rEspB_peptide 77	acetylated
78	D 6	4B3	NRMGQASRLAG	►	EspB_rEspB_peptide 78	acetylated
79	D 7	3B4		►
80	D 8	4B4		►
81	D 9	3B5		►
82	D10	4B5		►
83	D11	3B6		►
84	D12	4B6		►
85	D13	3B7		►
86	D14	4B7		►
87	D15	3B8		►
88	D16	4B8		►
89	D17	3B9		►
90	D18	4B9		►
91	D19	3B10		►
92	D20	4B10		►
93	D21	3B11		►
94	D22	4B11		►
95	D23	3B12		►
96	D24	4B12		►
97	E 1	1C1	MNTIDYTNQVM	►	EspB_beta_peptide 1	acetylated
98	E 2	2C1	IDYTNQVMTVN	►	EspB_beta_peptide 2	acetylated
99	E 3	1C2	TNQVMTVNSVS	►	EspB_beta_peptide 3	acetylated
100	E 4	2C2	VMTVNSVSENT	►	EspB_beta_peptide 4	acetylated
101	E 5	1C3	VNSVSENTTGS	►	EspB_beta_peptide 5	acetylated
102	E 6	2C3	VSENTTGSNAI	►	EspB_beta_peptide 6	acetylated
103	E 7	1C4	NTTGSNAITAS	►	EspB_beta_peptide 7	acetylated
104	E 8	2C4	GSNAITASAIN	►	EspB_beta_peptide 8	acetylated
105	E 9	1C5	AITASAINSSL	►	EspB_beta_peptide 9	acetylated
106	E10	2C5	ASAINSSLLTD	►	EspB_beta_peptide 10	acetylated
107	E11	1C6	INSSLLTDGKV	►	EspB_beta_peptide 11	acetylated
108	E12	2C6	SLLTDGKVDVS	►	EspB_beta_peptide 12	acetylated
109	E13	1C7	TDGKVDVSKLM	►	EspB_beta_peptide 13	acetylated
110	E14	2C7	KVDVSKLMLEI	►	EspB_beta_peptide 14	acetylated
111	E15	1C8	VSKLMLEIQKL	►	EspB_beta_peptide 15	acetylated
112	E16	2C8	LMLEIQKLLGK	►	EspB_beta_peptide 16	acetylated
113	E17	1C9	EIQKLLGKMVR	►	EspB_beta_peptide 17	acetylated
114	E18	2C9	KLLGKMVRILQ	►	EspB_beta_peptide 18	acetylated
115	E19	1C10	GKMVRILQDYQ	►	EspB_beta_peptide 19	acetylated
116	E20	2C10	VRILQDYQQQQ	►	EspB_beta_peptide 20	acetylated
117	E21	1C11	LQDYQQQQLSQ	►	EspB_beta_peptide 21	acetylated
118	E22	2C11	YQQQQLSQSYQ	►	EspB_beta_peptide 22	acetylated
119	E23	1C12	QQLSQSYQIQL	►	EspB_beta_peptide 23	acetylated
120	E24	2C12	SQSYQIQLAVF	►	EspB_beta_peptide 24	acetylated
121	F 1	3C1	YQIQLAVFESQ	►	EspB_beta_peptide 25	acetylated
122	F 2	4C1	QLAVFESQNKA	►	EspB_beta_peptide 26	acetylated
123	F 3	3C2	VFESQNKAIDE	►	EspB_beta_peptide 27	acetylated
124	F 4	4C2	SQNKAIDEKKA	►	EspB_beta_peptide 28	acetylated
125	F 5	3C3	KAIDEKKAAAT	►	EspB_beta_peptide 29	acetylated
126	F 6	4C3	DEKKAAATAAL	►	EspB_beta_peptide 30	acetylated
127	F 7	3C4	KAAATAALVGG	►	EspB_beta_peptide 31	acetylated
128	F 8	4C4	ATAALVGGAIS	►	EspB_beta_peptide 32	acetylated
129	F 9	3C5	ALVGGAISSVL	►	EspB_beta_peptide 33	acetylated
130	F10	4C5	GGAISSVLGIL	►	EspB_beta_peptide 34	acetylated
131	F11	3C6	ISSVLGILGSF	►	EspB_beta_peptide 35	acetylated
132	F12	4C6	VLGILGSFAAI	►	EspB_beta_peptide 36	acetylated
133	F13	3C7	ILGSFAAINSA	►	EspB_beta_peptide 37	acetylated
134	F14	4C7	SFAAINSATKG	►	EspB_beta_peptide 38	acetylated
135	F15	3C8	AINSATKGASD	►	EspB_beta_peptide 39	acetylated
136	F16	4C8	SATKGASDIAQ	►	EspB_beta_peptide 40	acetylated
137	F17	3C9	KGASDIAQKTA	►	EspB_beta_peptide 41	acetylated
138	F18	4C9	SDIAQKTASTS	►	EspB_beta_peptide 42	acetylated
139	F19	3C10	AQKTASTSSKA	►	EspB_beta_peptide 43	acetylated
140	F20	4C10	TASTSSKAIDA	►	EspB_beta_peptide 44	acetylated
141	F21	3C11	TSSKAIDAASD	►	EspB_beta_peptide 45	acetylated
142	F22	4C11	KAIDAASDTAT	►	EspB_beta_peptide 46	acetylated
143	F23	3C12	DAASDTATKTL	►	EspB_beta_peptide 47	acetylated
144	F24	4C12	SDTATKTLTKA	►	EspB_beta_peptide 48	acetylated
145	G 1	1D1	ATKTLTKATES	►	EspB_beta_peptide 49	acetylated
146	G 2	2D1	TLTKATESVAD	►	EspB_beta_peptide 50	acetylated
147	G 3	1D2	KATESVADAVE	►	EspB_beta_peptide 51	acetylated
148	G 4	2D2	ESVADAVEDAS	►	EspB_beta_peptide 52	acetylated
149	G 5	1D3	ADAVEDASSVM	►	EspB_beta_peptide 53	acetylated
150	G 6	2D3	VEDASSVMQQA	►	EspB_beta_peptide 54	acetylated
151	G 7	1D4	ASSVMQQAMTT	►	EspB_beta_peptide 55	acetylated
152	G 8	2D4	VMQQAMTTATR	►	EspB_beta_peptide 56	acetylated
153	G 9	1D5	QAMTTATRAGS	►	EspB_beta_peptide 57	acetylated
154	G10	2D5	TTATRAGSRTS	►	EspB_beta_peptide 58	acetylated
155	G11	1D6	TRAGSRTSDVA	►	EspB_beta_peptide 59	acetylated
156	G12	2D6	GSRTSDVADDI	►	EspB_beta_peptide 60	acetylated
157	G13	1D7	TSDVADDIADS	►	EspB_beta_peptide 61	acetylated
158	G14	2D7	VADDIADSAQR	►	EspB_beta_peptide 62	acetylated
159	G15	1D8	DIADSAQRASQ	►	EspB_beta_peptide 63	acetylated
160	G16	2D8	DSAQRASQLAE	►	EspB_beta_peptide 64	acetylated
161	G17	1D9	QRASQLAENAA	►	EspB_beta_peptide 65	acetylated
162	G18	2D9	SQLAENAADAA	►	EspB_beta_peptide 66	acetylated
163	G19	1D10	AENAADAAQKA	►	EspB_beta_peptide 67	acetylated
164	G20	2D10	AADAAQKASRA	►	EspB_beta_peptide 68	acetylated
165	G21	1D11	AAQKASRASRF	►	EspB_beta_peptide 69	acetylated
166	G22	2D11	KASRASRFMAA	►	EspB_beta_peptide 70	acetylated
167	G23	1D12	RASRFMAAVDK	►	EspB_beta_peptide 71	acetylated
168	G24	2D12	RFMAAVDKITG	►	EspB_beta_peptide 72	acetylated
169	H 1	3D1	AAVDKITGSTP	►	EspB_beta_peptide 73	acetylated
170	H 2	4D1	DKITGSTPFIA	►	EspB_beta_peptide 74	acetylated
171	H 3	3D2	TGSTPFIAVTS	►	EspB_beta_peptide 75	acetylated
172	H 4	4D2	TPFIAVTSLAE	►	EspB_beta_peptide 76	acetylated
173	H 5	3D3	IAVTSLAEGTK	►	EspB_beta_peptide 77	acetylated
174	H 6	4D3	TSLAEGTKTLP	►	EspB_beta_peptide 78	acetylated
175	H 7	3D4	AEGTKTLPTTV	►	EspB_beta_peptide 79	acetylated
176	H 8	4D4	TKTLPTTVSES	►	EspB_beta_peptide 80	acetylated
177	H 9	3D5	LPTTVSESVKS	►	EspB_beta_peptide 81	acetylated
178	H10	4D5	TVSESVKSNHE	►	EspB_beta_peptide 82	acetylated
179	H11	3D6	ESVKSNHEISE	►	EspB_beta_peptide 83	acetylated
180	H12	4D6	KSNHEISEQRY	►	EspB_beta_peptide 84	acetylated
181	H13	3D7	HEISEQRYKSV	►	EspB_beta_peptide 85	acetylated
182	H14	4D7	SEQRYKSVENF	►	EspB_beta_peptide 86	acetylated
183	H15	3D8	RYKSVENFQQG	►	EspB_beta_peptide 87	acetylated
184	H16	4D8	SVENFQQGNLD	►	EspB_beta_peptide 88	acetylated
185	H17	3D9	NFQQGNLDLYK	►	EspB_beta_peptide 89	acetylated
186	H18	4D9	QGNLDLYKQEV	►	EspB_beta_peptide 90	acetylated
187	H19	3D10	LDLYKQEVRRA	►	EspB_beta_peptide 91	acetylated
188	H20	4D10	YKQEVRRAQDD	►	EspB_beta_peptide 92	acetylated
189	H21	3D11	EVRRAQDDIAS	►	EspB_beta_peptide 93	acetylated
190	H22	4D11	RAQDDIASRLR	►	EspB_beta_peptide 94	acetylated
191	H23	3D12	DDIASRLRDMT	►	EspB_beta_peptide 95	acetylated
192	H24	4D12	ASRLRDMTTAA	►	EspB_beta_peptide 96	acetylated
193	I 1	1E1	LRDMTTAARDL	►	EspB_beta_peptide 97	acetylated
194	I 2	2E1	MTTAARDLTDL	►	EspB_beta_peptide 98	acetylated
195	I 3	1E2	AARDLTDLQNR	►	EspB_beta_peptide 99	acetylated
196	I 4	2E2	DLTDLQNRMGQ	►	EspB_beta_peptide 100	acetylated
197	I 5	1E3	DLQNRMGQSVR	►	EspB_beta_peptide 101	acetylated
198	I 6	2E3	NRMGQSVRLAG	►	EspB_beta_peptide 102	acetylated
199	I 7	1E4		►
200	I 8	2E4		►
201	I 9	1E5		►
202	I10	2E5		►
203	I11	1E6		►
204	I12	2E6		►
205	I13	1E7		►
206	I14	2E7		►
207	I15	1E8		►
208	I16	2E8		►
209	I17	1E9		►
210	I18	2E9		►
211	I19	1E10		►
212	I20	2E10		►
213	I21	1E11		►
214	I22	2E11		►
215	I23	1E12		►
216	I24	2E12		►
217	J 1	3E1	MNTIDNTQVTM	►	EspB_gamma_peptide 1	acetylated
218	J 2	4E1	IDNTQVTMVNS	►	EspB_gamma_peptide 2	acetylated
219	J 3	3E2	TQVTMVNSASE	►	EspB_gamma_peptide 3	acetylated
220	J 4	4E2	TMVNSASESTT	►	EspB_gamma_peptide 4	acetylated
221	J 5	3E3	NSASESTTGAS	►	EspB_gamma_peptide 5	acetylated
222	J 6	4E3	SESTTGASSAV	►	EspB_gamma_peptide 6	acetylated
223	J 7	3E4	TTGASSAVAAS	►	EspB_gamma_peptide 7	acetylated
224	J 8	4E4	ASSAVAASALS	►	EspB_gamma_peptide 8	acetylated
225	J 9	3E5	AVAASALSIDS	►	EspB_gamma_peptide 9	acetylated
226	J10	4E5	ASALSIDSSLL	►	EspB_gamma_peptide 10	acetylated
227	J11	3E6	LSIDSSLLTDG	►	EspB_gamma_peptide 11	acetylated
228	J12	4E6	DSSLLTDGKVD	►	EspB_gamma_peptide 12	acetylated
229	J13	3E7	LLTDGKVDICK	►	EspB_gamma_peptide 13	acetylated
230	J14	4E7	DGKVDICKLML	►	EspB_gamma_peptide 14	acetylated
231	J15	3E8	VDICKLMLEIQ	►	EspB_gamma_peptide 15	acetylated
232	J16	4E8	CKLMLEIQKLL	►	EspB_gamma_peptide 16	acetylated
233	J17	3E9	MLEIQKLLGKM	►	EspB_gamma_peptide 17	acetylated
234	J18	4E9	IQKLLGKMVTL	►	EspB_gamma_peptide 18	acetylated
235	J19	3E10	LLGKMVTLLQD	►	EspB_gamma_peptide 19	acetylated
236	J20	4E10	KMVTLLQDYQQ	►	EspB_gamma_peptide 20	acetylated
237	J21	3E11	TLLQDYQQKQL	►	EspB_gamma_peptide 21	acetylated
238	J22	4E11	QDYQQKQLAQS	►	EspB_gamma_peptide 22	acetylated
239	J23	3E12	QQKQLAQSYQI	►	EspB_gamma_peptide 23	acetylated
240	J24	4E12	QLAQSYQIQQA	►	EspB_gamma_peptide 24	acetylated
241	K 1	1F1	QSYQIQQAVFE	►	EspB_gamma_peptide 25	acetylated
242	K 2	2F1	QIQQAVFESQN	►	EspB_gamma_peptide 26	acetylated
243	K 3	1F2	QAVFESQNKAI	►	EspB_gamma_peptide 27	acetylated
244	K 4	2F2	FESQNKAIEEK	►	EspB_gamma_peptide 28	acetylated
245	K 5	1F3	QNKAIEEKKAA	►	EspB_gamma_peptide 29	acetylated
246	K 6	2F3	AIEEKKAAATA	►	EspB_gamma_peptide 30	acetylated
247	K 7	1F4	EKKAAATAALV	►	EspB_gamma_peptide 31	acetylated
248	K 8	2F4	AAATAALVGGI	►	EspB_gamma_peptide 32	acetylated
249	K 9	1F5	TAALVGGIISS	►	EspB_gamma_peptide 33	acetylated
250	K10	2F5	LVGGIISSALG	►	EspB_gamma_peptide 34	acetylated
251	K11	1F6	GIISSALGILG	►	EspB_gamma_peptide 35	acetylated
252	K12	2F6	SSALGILGSFA	►	EspB_gamma_peptide 36	acetylated
253	K13	1F7	LGILGSFAAMN	►	EspB_gamma_peptide 37	acetylated
254	K14	2F7	LGSFAAMNNAA	►	EspB_gamma_peptide 38	acetylated
255	K15	1F8	FAAMNNAAKGA	►	EspB_gamma_peptide 39	acetylated
256	K16	2F8	MNNAAKGAGEI	►	EspB_gamma_peptide 40	acetylated
257	K17	1F9	AAKGAGEIAEK	►	EspB_gamma_peptide 41	acetylated
258	K18	2F9	GAGEIAEKASS	►	EspB_gamma_peptide 42	acetylated
259	K19	1F10	EIAEKASSASS	►	EspB_gamma_peptide 43	acetylated
260	K20	2F10	EKASSASSKAA	►	EspB_gamma_peptide 44	acetylated
261	K21	1F11	SSASSKAAGAA	►	EspB_gamma_peptide 45	acetylated
262	K22	2F11	SSKAAGAASEV	►	EspB_gamma_peptide 46	acetylated
263	K23	1F12	AAGAASEVANK	►	EspB_gamma_peptide 47	acetylated
264	K24	2F12	AASEVANKALV	►	EspB_gamma_peptide 48	acetylated
265	L 1	3F1	EVANKALVKAT	►	EspB_gamma_peptide 49	acetylated
266	L 2	4F1	NKALVKATESV	►	EspB_gamma_peptide 50	acetylated
267	L 3	3F2	LVKATESVADV	►	EspB_gamma_peptide 51	acetylated
268	L 4	4F2	ATESVADVAEE	►	EspB_gamma_peptide 52	acetylated
269	L 5	3F3	SVADVAEEASS	►	EspB_gamma_peptide 53	acetylated
270	L 6	4F3	DVAEEASSAMQ	►	EspB_gamma_peptide 54	acetylated
271	L 7	3F4	EEASSAMQKAM	►	EspB_gamma_peptide 55	acetylated
272	L 8	4F4	SSAMQKAMATT	►	EspB_gamma_peptide 56	acetylated
273	L 9	3F5	MQKAMATTTKA	►	EspB_gamma_peptide 57	acetylated
274	L10	4F5	AMATTTKAASR	►	EspB_gamma_peptide 58	acetylated
275	L11	3F6	TTTKAASRASG	►	EspB_gamma_peptide 59	acetylated
276	L12	4F6	KAASRASGVAD	►	EspB_gamma_peptide 60	acetylated
277	L13	3F7	SRASGVADDVA	►	EspB_gamma_peptide 61	acetylated
278	L14	4F7	SGVADDVAKAT	►	EspB_gamma_peptide 62	acetylated
279	L15	3F8	ADDVAKATDFA	►	EspB_gamma_peptide 63	acetylated
280	L16	4F8	VAKATDFAEDL	►	EspB_gamma_peptide 64	acetylated
281	L17	3F9	ATDFAEDLADA	►	EspB_gamma_peptide 65	acetylated
282	L18	4F9	FAEDLADAAEK	►	EspB_gamma_peptide 66	acetylated
283	L19	3F10	DLADAAEKTSR	►	EspB_gamma_peptide 67	acetylated
284	L20	4F10	DAAEKTSRINK	►	EspB_gamma_peptide 68	acetylated
285	L21	3F11	EKTSRINKLLN	►	EspB_gamma_peptide 69	acetylated
286	L22	4F11	SRINKLLNSVD	►	EspB_gamma_peptide 70	acetylated
287	L23	3F12	NKLLNSVDKLT	►	EspB_gamma_peptide 71	acetylated
288	L24	4F12	LNSVDKLTNTT	►	EspB_gamma_peptide 72	acetylated
289	M 1	1G1	VDKLTNTTAFV	►	EspB_gamma_peptide 73	acetylated
290	M 2	2G1	LTNTTAFVAVT	►	EspB_gamma_peptide 74	acetylated
291	M 3	1G2	TTAFVAVTSLA	►	EspB_gamma_peptide 75	acetylated
292	M 4	2G2	FVAVTSLAEGT	►	EspB_gamma_peptide 76	acetylated
293	M 5	1G3	VTSLAEGTKTL	►	EspB_gamma_peptide 77	acetylated
294	M 6	2G3	LAEGTKTLPTT	►	EspB_gamma_peptide 78	acetylated
295	M 7	1G4	GTKTLPTTISE	►	EspB_gamma_peptide 79	acetylated
296	M 8	2G4	TLPTTISESVK	►	EspB_gamma_peptide 80	acetylated
297	M 9	1G5	TTISESVKSTH	►	EspB_gamma_peptide 81	acetylated
298	M10	2G5	SESVKSTHEVN	►	EspB_gamma_peptide 82	acetylated
299	M11	1G6	VKSTHEVNEQR	►	EspB_gamma_peptide 83	acetylated
300	M12	2G6	THEVNEQRAKS	►	EspB_gamma_peptide 84	acetylated
301	M13	1G7	VNEQRAKSLEN	►	EspB_gamma_peptide 85	acetylated
302	M14	2G7	QRAKSLENFQQ	►	EspB_gamma_peptide 86	acetylated
303	M15	1G8	KSLENFQQGNL	►	EspB_gamma_peptide 87	acetylated
304	M16	2G8	ENFQQGNLELY	►	EspB_gamma_peptide 88	acetylated
305	M17	1G9	QQGNLELYKQD	►	EspB_gamma_peptide 89	acetylated
306	M18	2G9	NLELYKQDVRR	►	EspB_gamma_peptide 90	acetylated
307	M19	1G10	LYKQDVRRTQD	►	EspB_gamma_peptide 91	acetylated
308	M20	2G10	QDVRRTQDDIT	►	EspB_gamma_peptide 92	acetylated
309	M21	1G11	RRTQDDITTRL	►	EspB_gamma_peptide 93	acetylated
310	M22	2G11	QDDITTRLRDI	►	EspB_gamma_peptide 94	acetylated
311	M23	1G12	ITTRLRDITSA	►	EspB_gamma_peptide 95	acetylated
312	M24	2G12	RLRDITSAVRD	►	EspB_gamma_peptide 96	acetylated
313	N 1	3G1	DITSAVRDLLE	►	EspB_gamma_peptide 97	acetylated
314	N 2	4G1	SAVRDLLEVQN	►	EspB_gamma_peptide 98	acetylated
315	N 3	3G2	RDLLEVQNRMG	►	EspB_gamma_peptide 99	acetylated
316	N 4	4G2	LEVQNRMGQSG	►	EspB_gamma_peptide 100	acetylated
317	N 5	3G3	QNRMGQSGRLA	►	EspB_gamma_peptide 101	acetylated
318	N 6	4G3	NRMGQSGRLAG	►	EspB_gamma_peptide 102	acetylated
319	N 7	3G4	NRMGQSGRLAG	►
320	N 8	4G4		►
321	N 9	3G5		►
322	N10	4G5		►
323	N11	3G6		►
324	N12	4G6		►
325	N13	3G7		►
326	N14	4G7		►
327	N15	3G8		►
328	N16	4G8		►
329	N17	3G9		►
330	N18	4G9		►
331	N19	3G10		►
332	N20	4G10		►
333	N21	3G11		►
334	N22	4G11		►
335	N23	3G12		►
336	N24	4G12		►
337	O 1	1H1		►
338	O 2	2H1		►
339	O 3	1H2		►
340	O 4	2H2		►
341	O 5	1H3		►
342	O 6	2H3		►
343	O 7	1H4		►
344	O 8	2H4		►
345	O 9	1H5		►
346	O10	2H5		►
347	O11	1H6		►
348	O12	2H6		►
349	O13	1H7		►
350	O14	2H7		►
351	O15	1H8		►
352	O16	2H8		►
353	O17	1H9		►
354	O18	2H9		►
355	O19	1H10		►
356	O20	2H10		►
357	O21	1H11		►
358	O22	2H11		►
359	O23	1H12		►
360	O24	2H12		►
361	P 1	3H1		►
362	P 2	4H1		►
363	P 3	3H2		►
364	P 4	4H2		►
365	P 5	3H3		►
366	P 6	4H3		►
367	P 7	3H4		►
368	P 8	4H4		►
369	P 9	3H5		►
370	P10	4H5		►
371	P11	3H6		►
372	P12	4H6		►
373	P13	3H7		►
374	P14	4H7		►
375	P15	3H8		►
376	P16	4H8		►
377	P17	3H9		►
378	P18	4H9		►
379	P19	3H10		►
380	P20	4H10		►
381	P21	3H11		►
382	P22	4H11		►
383	P23	3H12		►
384	P24	4H12		►

## Sheet: Chip_2x384
o	o	o	o	o	o	o	o	o	o	o	o	o	o	o	o	o	o	o	o	o	o	o	o	o	o	o	o	o	o	o	o	o	o	o	o	o	o	o	o	o	o	o	o	o	o	o	o	o	o
o	A 1	A 2	A 3	A 4	A 5	A 6	A 7	A 8	A 9	A10	A11	A12	A13	A14	A15	A16	A17	A18	A19	A20	A21	A22	A23	A24	o	A 1	A 2	A 3	A 4	A 5	A 6	A 7	A 8	A 9	A10	A11	A12	A13	A14	A15	A16	A17	A18	A19	A20	A21	A22	A23	A24
o	B 1	B 2	B 3	B 4	B 5	B 6	B 7	B 8	B 9	B10	B11	B12	B13	B14	B15	B16	B17	B18	B19	B20	B21	B22	B23	B24	o	B 2	B 2	B 3	B 4	B 5	B 6	B 7	B 8	B 9	B10	B11	B12	B13	B14	B15	B16	B17	B18	B19	B20	B21	B22	B23	B24
o	C 1	C 2	C 3	C 4	C 5	C 6	C 7	C 8	C 9	C10	C11	C12	C13	C14	C15	C16	C17	C18	C19	C20	C21	C22	C23	C24	o	C 1	C 2	C 3	C 4	C 5	C 6	C 7	C 8	C 9	C10	C11	C12	C13	C14	C15	C16	C17	C18	C19	C20	C21	C22	C23	C24
o	D 1	D 2	D 3	D 4	D 5	D 6	D 7	D 8	D 9	D10	D11	D12	D13	D14	D15	D16	D17	D18	D19	D20	D21	D22	D23	D24	o	D 1	D 2	D 3	D 4	D 5	D 6	D 7	D 8	D 9	D10	D11	D12	D13	D14	D15	D16	D17	D18	D19	D20	D21	D22	D23	D24
o	E 1	E 2	E 3	E 4	E 5	E 6	E 7	E 8	E 9	E10	E11	E12	E13	E14	E15	E16	E17	E18	E19	E20	E21	E22	E23	E24	o	E 1	E 2	E 3	E 4	E 5	E 6	E 7	E 8	E 9	E10	E11	E12	E13	E14	E15	E16	E17	E18	E19	E20	E21	E22	E23	E24
o	F 1	F 2	F 3	F 4	F 5	F 6	F 7	F 8	F 9	F10	F11	F12	F13	F14	F15	F16	F17	F18	F19	F20	F21	F22	F23	F24	o	F 1	F 2	F 3	F 4	F 5	F 6	F 7	F 8	F 9	F10	F11	F12	F13	F14	F15	F16	F17	F18	F19	F20	F21	F22	F23	F24
o	G 1	G 2	G 3	G 4	G 5	G 6	G 7	G 8	G 9	G10	G11	G12	G13	G14	G15	G16	G17	G18	G19	G20	G21	G22	G23	G24	o	G 1	G 2	G 3	G 4	G 5	G 6	G 7	G 8	G 9	G10	G11	G12	G13	G14	G15	G16	G17	G18	G19	G20	G21	G22	G23	G24
o	H 1	H 2	H 3	H 4	H 5	H 6	H 7	H 8	H 9	H10	H11	H12	H13	H14	H15	H16	H17	H18	H19	H20	H21	H22	H23	H24	o	H 1	H 2	H 3	H 4	H 5	H 6	H 7	H 8	H 9	H10	H11	H12	H13	H14	H15	H16	H17	H18	H19	H20	H21	H22	H23	H24
o	I 1	I 2	I 3	I 4	I 5	I 6	I 7	I 8	I 9	I10	I11	I12	I13	I14	I15	I16	I17	I18	I19	I20	I21	I22	I23	I24	o	I 1	I 2	I 3	I 4	I 5	I 6	I 7	I 8	I 9	I10	I11	I12	I13	I14	I15	I16	I17	I18	I19	I20	I21	I22	I23	I24
o	J 1	J 2	J 3	J 4	J 5	J 6	J 7	J 8	J 9	J10	J11	J12	J13	J14	J15	J16	J17	J18	J19	J20	J21	J22	J23	J24	o	J 1	J 2	J 3	J 4	J 5	J 6	J 7	J 8	J 9	J10	J11	J12	J13	J14	J15	J16	J17	J18	J19	J20	J21	J22	J23	J24
o	K 1	K 2	K 3	K 4	K 5	K 6	K 7	K 8	K 9	K10	K11	K12	K13	K14	K15	K16	K17	K18	K19	K20	K21	K22	K23	K24	o	K 1	K 2	K 3	K 4	K 5	K 6	K 7	K 8	K 9	K10	K11	K12	K13	K14	K15	K16	K17	K18	K19	K20	K21	K22	K23	K24
o	L 1	L 2	L 3	L 4	L 5	L 6	L 7	L 8	L 9	L10	L11	L12	L13	L14	L15	L16	L17	L18	L19	L20	L21	L22	L23	L24	o	L 1	L 2	L 3	L 4	L 5	L 6	L 7	L 8	L 9	L10	L11	L12	L13	L14	L15	L16	L17	L18	L19	L20	L21	L22	L23	L24
o	M 1	M 2	M 3	M 4	M 5	M 6	M 7	M 8	M 9	M10	M11	M12	M13	M14	M15	M16	M17	M18	M19	M20	M21	M22	M23	M24	o	M 1	M 2	M 3	M 4	M 5	M 6	M 7	M 8	M 9	M10	M11	M12	M13	M14	M15	M16	M17	M18	M19	M20	M21	M22	M23	M24
o	N 1	N 2	N 3	N 4	N 5	N 6	N 7	N 8	N 9	N10	N11	N12	N13	N14	N15	N16	N17	N18	N19	N20	N21	N22	N23	N24	o	N 1	N 2	N 3	N 4	N 5	N 6	N 7	N 8	N 9	N10	N11	N12	N13	N14	N15	N16	N17	N18	N19	N20	N21	N22	N23	N24
o	O 1	O 2	O 3	O 4	O 5	O 6	O 7	O 8	O 9	O10	O11	O12	O13	O14	O15	O16	O17	O18	O19	O20	O21	O22	O23	O24	o	O 1	O 2	O 3	O 4	O 5	O 6	O 7	O 8	O 9	O10	O11	O12	O13	O14	O15	O16	O17	O18	O19	O20	O21	O22	O23	O24
o	P 1	P 2	P 3	P 4	P 5	P 6	P 7	P 8	P 9	P10	P11	P12	P13	P14	P15	P16	P17	P18	P19	P20	P21	P22	P23	P24	o	P 1	P 2	P 3	P 4	P 5	P 6	P 7	P 8	P 9	P10	P11	P12	P13	P14	P15	P16	P17	P18	P19	P20	P21	P22	P23	P24
o	o	o	o	o	o	o	o	o	o	o	o	o	o	o	o	o	o	o	o	o	o	o	o	o	o	o	o	o	o	o	o	o	o	o	o	o	o	o	o	o	o	o	o	o	o	o	o	o	o
				bold font = link to peptide sequence
				normal font = hold mouse over postion and the peptide sequence will show up after a while
		EspB_rEspB
		EspB_beta
		EspB_gamma
[truncated: 3 more columns]
