# Supplementary material for: Immunogenic Domains and Secondary Structure of Escherichia coli Recombinant Secreted Protein Escherichia coli-Secreted Protein B
Source: Front Immunol. 2017 Apr 24;8:477. doi: 10.3389/fimmu.2017.00477 (PMC5402224; doi:10.3389/fimmu.2017.00477)
Supplement: Supplementary file 2 [file Table_2.XLSX]

## Sheet: Planilha1
Supplementary Table 2. Secondary structure distrubution of rEspB depending on pH.
pH	α-helix		% α-helix	β-sheet		% β-sheet	Turns	% Turns	Irregular structures	% Irregular structures	Total
7.0	0.09	0.08	17	0.14	0.09	23	0.20	20	0.39	39	0.99
8.0	0.11	0.09	20	0.13	0.08	21	0.19	19	0.38	38	0.98
9.0	0.11	0.09	20	0.13	0.08	21	0.19	19	0.39	38	0.99
