# Supplementary material for: Immunogenic Domains and Secondary Structure of Escherichia coli Recombinant Secreted Protein Escherichia coli-Secreted Protein B
Source: Front Immunol. 2017 Apr 24;8:477. doi: 10.3389/fimmu.2017.00477 (PMC5402224; doi:10.3389/fimmu.2017.00477)
Supplement: Supplementary file 3 [file Table_3.XLSX]

## Sheet: Plan1
Supplementary Table 3. Secondary structure distrubution of rEspB depending on temperature.
Temperature (ºC)	α-helix		% α-helix	β-sheet		% β-sheet	Turns	% Turns	Irregular structures	% Irregular structures	Total
5	0.1	0.08	18	0.12	0.08	20	0.17	17	0.44	44	0.99
10	0.09	0.08	17	0.12	0.08	20	0.17	17	0.44	44	0.98
15	0.09	0.08	17	0.14	0.08	22	0.18	18	0.42	42	0.99
20	0.04	0.05	9	0.14	0.08	22	0.18	18	0.5	50	0.99
25	0.03	0.05	8	0.15	0.09	24	0.19	19	0.48	48	0.99
30	0.02	0.05	7	0.17	0.09	26	0.19	19	0.47	47	0.99
35	0.02	0.05	7	0.18	0.1	28	0.19	19	0.45	45	0.99
37	0.02	0.05	7	0.19	0.1	29	0.2	20	0.44	44	1
40	0.02	0.04	6	0.17	0.1	27	0.2	20	0.47	47	1
45	0.02	0.04	6	0.18	0.1	28	0.2	20	0.45	45	0.99
50	0.01	0.04	5	0.18	0.1	28	0.21	21	0.43	43	0.97
55	0.01	0.04	5	0.18	0.1	28	0.21	21	0.43	43	0.97
60	0.02	0.05	7	0.2	0.11	31	0.22	22	0.39	39	0.99
65	0.01	0.04	5	0.2	0.11	31	0.23	23	0.39	39	0.98
70	0.01	0.04	5	0.21	0.11	32	0.23	23	0.39	39	0.99
75	0.01	0.04	5	0.21	0.11	32	0.22	22	0.41	41	1
80	0.01	0.04	5	0.2	0.11	31	0.23	23	0.4	40	0.99
85	0.01	0.04	5	0.21	0.12	33	0.24	24	0.38	38	1
90	0.01	0.04	5	0.18	0.11	29	0.24	24	0.41	41	0.99
95	0	0.05	5	0.2	0.11	31	0.25	25	0.39	39	1
